# Supplementary material for: Exposure to preeclampsia in utero affects growth from birth to late childhood dependent on child’s sex and severity of exposure: Follow-up of a nested case-control study
Source: PLoS One. 2017 May 9;12(5):e0176627. doi: 10.1371/journal.pone.0176627 (PMC5423584; doi:10.1371/journal.pone.0176627)
Supplement: S3 Statistics File — (R) [file pone.0176627.s007.R]

setwd("H:/DATA/aveiledning/kristine kjer byberg")

library(car)


##Funksjoner

#H�yde
height<-function(b0, b1, b2, b3, b4, b5, b6, b7, b8, b9, b10, b11, b12, b13, b14, b15, b16, b17, b18, b19, b20, b21, b22, x1, x2, x5, age, x18, x19, x20, x21, x22){b0+b1*x1+b2*x2+b3*(log((1/10)*age+(1/10)*.258516924726631)+.8368401723)+b4*((((1/10)*age+(1/10)*.258516924726631)^3)-.0812259488)+b5*x5+b6*x1*(log((1/10)*age+(1/10)*.258516924726631)+.8368401723)+b7*x1*((((1/10)*age+(1/10)*.258516924726631)^3)-.0812259488)+b8*x2*(log((1/10)*age+(1/10)*.258516924726631)+.8368401723)+b9*x2*((((1/10)*age+(1/10)*.258516924726631)^3)-.0812259488) + b10*x1*x5+ b11*x2*x5+b12*x5*(log((1/10)*age+(1/10)*.258516924726631)+.8368401723)+ b13*x5*((((1/10)*age+(1/10)*.258516924726631)^3)-.0812259488)+b14*x5*x1*(log((1/10)*age+(1/10)*.258516924726631)+.8368401723)+b15*x5*x2*(log((1/10)*age+(1/10)*.258516924726631)+.8368401723)+b16*x5*x1*((((1/10)*age+(1/10)*.258516924726631)^3)-.0812259488)+b17*x5*x2*((((1/10)*age+(1/10)*.258516924726631)^3)-.0812259488)+b18*x18+b19*x19+b20*x20+b21*x21+b22*x22}

# sjekk at den funker
height(-.22632, -.1977793, -.537527, .2084741, -.2157099, -.185868, -.0503928,
       .1196037, -.071511, .3012217, .4270933, -.3914282, -.0438438, .0532947, .1328346, .00976, -.1174162, -.0475268,  .0062697,   
       -.238944, -.0327189, .0223563, -.0486872, 
       0, 0, 1, age, 27.9, 0, 1, 23.6, 2)

#Vekt
weight<-function(b0, b1, b2, b3, b4, b5, b6, b7, b8, b9, b10, b11, b12, b13, b14, b15, b16, b17, b18, b19, b20, b21, b22, x1, x2, x5, age, x18, x19, x20, x21, x22){b0+b1*x1+b2*x2+b3*(log((1/10)*age+(1/10)*.258516924726631)+.8404720262)+b4*(sqrt((1/10)*age+(1/10)*.258516924726631)-.6568917665)+b5*x5+b6*x1*(log((1/10)*age+(1/10)*.258516924726631)+.8404720262)+b7*x1*(sqrt((1/10)*age+(1/10)*.258516924726631)-.6568917665)+b8*x2*(log((1/10)*age+(1/10)*.258516924726631)+.8404720262)+b9*x2*(sqrt((1/10)*age+(1/10)*.258516924726631)-.6568917665)+ b10*x1*x5 +b11*x2*x5+ b12*x5*(log((1/10)*age+(1/10)*.258516924726631)+.8404720262)+b13*x5*(sqrt((1/10)*age+(1/10)*.258516924726631)-.6568917665)+b14*x5*x1*(log((1/10)*age+(1/10)*.258516924726631)+.8404720262)+b15*x5*x2*(log((1/10)*age+(1/10)*.258516924726631)+.8404720262)+b16*x5*x1*(sqrt((1/10)*age+(1/10)*.258516924726631)-.6568917665)+b17*x5*x2*(sqrt((1/10)*age+(1/10)*.258516924726631)-.6568917665)+b18*x18+ b19*x19 + b20*x20 + b21*x21 + b22*x22}

#Sjekk at den funker:
weight(-.7570356,  .0835934, -.1934288, .2979381, -1.315748, -.073666, .0309616,
       .3372383, -.0499167, 1.075322, -.0871267, -.37916, -.1180645, .5363154, -.0569567, .0438258, .3067866, -.6637776, -.0021766,  
       -.1634394, -.045626, .048497, -.0458944, 
       0, 0, 1, age, 27.9, 0, 1, 23.6, 2)


##################################################################################
#####################################Plotting#####################################
##################################################################################

#the pdf command is used to save as pdf, followed by the plot() and dev.off() to save.
#Don't use when only looking at it in R!

pdf("hoyde_vekt_bmi_vs_alder_2x2matriser_med_kjonn7.pdf") #, colormodel='cmyk')

# Give arguments that hold for all plots:

par(xpd = TRUE, mar=c(3,5,2,1))

####setting parameters for plotting multiple plots on the same page
# f�rste side med h�yde og vekt, jenter og gutter, 2 aldersspenn
layout(matrix(c(1:8), 4, 2, byrow = TRUE))
#layout.show(12)

#####################################Hoyde######################################

#Making age classes for h�yde og vekt

age<-c(-2:130)/10

age0_2<-c(-4:40)/20

age2_13<-c(20:130)/10


#####################################Gutter

#Plotting type ="n" to add lines manually below

#Age -0.2 - 2

plot(age0_2, height(-.22632, -.1977793, -.537527, .2084741, -.2157099, -.185868, -.0503928,
                    .1196037, -.071511, .3012217, .4270933, -.3914282, -.0438438, .0532947, .1328346, .00976, -.1174162, -.0475268,  .0062697,   
                    -.238944, -.0327189, .0223563, -.0486872, 
                    0, 0, 1, age0_2, 27.9, 0, 1, 23.6, 2),
     type="n", axes = F, xlab = NA, ylab=NA, col = "green2", lwd = 2
     , xlim=c(-0.25,2.05), ylim=c(-1.3,0.6), xaxs="i")


axis(side = 1, tck = -.01, labels = NA, lwd = 2, xlim=c(-0.25,2.05), ylim=c(-1.1,0.6))
axis(side = 2, tck = -.01, labels = NA, lwd = 2, xlim=c(-0.25,2.05), ylim=c(-1.1,0.6))
axis(side = 1, lwd = 0, line = -.6, cex.axis= .8)
axis(side = 2, lwd = 0, line = -.6, las = 1, cex.axis= .8)
mtext(side = 1, "Age (years)", line = 1.2, cex = .6)
mtext(side = 2, "Length SDS", line = 1.8, las = 0, cex = .6)
mtext(side = 3, "Length SDS Boys Age 0-2", line = .3, cex = .6)


lines(age0_2, height(-.22632, -.1977793, -.537527, .2084741, -.2157099, -.185868, -.0503928,
                     .1196037, -.071511, .3012217, .4270933, -.3914282, -.0438438, .0532947, .1328346, .00976, -.1174162, -.0475268,  .0062697,   
                     -.238944, -.0327189, .0223563, -.0486872, 
                     0, 0, 1, age0_2, 27.9, 0, 1, 23.6, 2),
      type="l", lty=1, col = "green2", lwd = 2) 


lines(age0_2, height(-.22632, -.1977793, -.537527, .2084741, -.2157099, -.185868, -.0503928,
                     .1196037, -.071511, .3012217, .4270933, -.3914282, -.0438438, .0532947, .1328346, .00976, -.1174162, -.0475268,  .0062697,   
                     -.238944, -.0327189, .0223563, -.0486872, 
                     1, 0, 1, age0_2, 27.9, 0, 1, 23.6, 2),
      type="l", lty=4, lwd = 2, col = "orange")


lines(age0_2, height(-.22632, -.1977793, -.537527, .2084741, -.2157099, -.185868, -.0503928,
                     .1196037, -.071511, .3012217, .4270933, -.3914282, -.0438438, .0532947, .1328346, .00976, -.1174162, -.0475268,  .0062697,   
                     -.238944, -.0327189, .0223563, -.0486872, 
                     0, 1, 1, age0_2, 27.9, 0, 1, 23.6, 2),
      type="l", lty=5, col = "blue", lwd = 2)

box(lwd = 2)

text(-.16, .5, "A", cex = 1)

#my.legend <-legend("bottomright", legend=c("No", "Moderate","Severe"), 
#                   text.col="black", title="Preeclampsia", bty="n", lty=c(1,4,5), col=c("green2","orange","blue"), lwd= 2, seg.len = 3, cex=0.8)


###Age 2-13 ?r

plot(age2_13, height(-.22632, -.1977793, -.537527, .2084741, -.2157099, -.185868, -.0503928,
                     .1196037, -.071511, .3012217, .4270933, -.3914282, -.0438438, .0532947, .1328346, .00976, -.1174162, -.0475268,  .0062697,   
                     -.238944, -.0327189, .0223563, -.0486872, 
                     0, 0, 1, age2_13, 27.9, 0, 1, 23.6, 2),
     type="n", axes = F, xlab = NA, ylab=NA, col = "green2", lwd = 2
     , xlim=c(1.7,13.3), ylim=c(-1.3,0.6), xaxs="i")


axis(side = 1, tck = -.01, labels = NA, lwd = 2, xlim=c(1.7,13.3), ylim=c(-1.1,0.6))
axis(side = 2, tck = -.01, labels = NA, lwd = 2, xlim=c(1.7,13.3), ylim=c(-1.1,0.6))
axis(side = 1, lwd = 0, line = -.6, cex.axis= .8)
axis(side = 2, lwd = 0, line = -.6, las = 1, cex.axis= .8)
mtext(side = 1, "Age (years)", line = 1.2, cex = .6)
mtext(side = 2, "Height SDS", line = 1.8, las = 0, cex = .6)
mtext(side = 3, "Height SDS Boys Age 2-13", line = .3, cex = .6)


lines(age2_13, height(-.22632, -.1977793, -.537527, .2084741, -.2157099, -.185868, -.0503928,
                      .1196037, -.071511, .3012217, .4270933, -.3914282, -.0438438, .0532947, .1328346, .00976, -.1174162, -.0475268,  .0062697,   
                      -.238944, -.0327189, .0223563, -.0486872, 
                      0, 0, 1, age2_13, 27.9, 0, 1, 23.6, 2),
      type="l", lty=1, col = "green2", lwd = 2) 


lines(age2_13, height(-.22632, -.1977793, -.537527, .2084741, -.2157099, -.185868, -.0503928,
                      .1196037, -.071511, .3012217, .4270933, -.3914282, -.0438438, .0532947, .1328346, .00976, -.1174162, -.0475268,  .0062697,   
                      -.238944, -.0327189, .0223563, -.0486872, 
                      1, 0, 1, age2_13, 27.9, 0, 1, 23.6, 2),
      type="l", lty=4, lwd = 2, col = "orange")


lines(age2_13, height(-.22632, -.1977793, -.537527, .2084741, -.2157099, -.185868, -.0503928,
                      .1196037, -.071511, .3012217, .4270933, -.3914282, -.0438438, .0532947, .1328346, .00976, -.1174162, -.0475268,  .0062697,   
                      -.238944, -.0327189, .0223563, -.0486872, 
                      0, 1, 1, age2_13, 27.9, 0, 1, 23.6, 2),
      type="l", lty=5, col = "blue", lwd = 2)


box(lwd = 2)

text(2.2, .5, "B", cex = 1)

#####################################Jenter

#Age -0.2 - 1

plot(age0_2, height(-.22632, -.1977793, -.537527, .2084741, -.2157099, -.185868, -.0503928,
                    .1196037, -.071511, .3012217, .4270933, -.3914282, -.0438438, .0532947, .1328346, .00976, -.1174162, -.0475268,  .0062697,   
                    -.238944, -.0327189, .0223563, -.0486872, 
                    0, 0, 0, age0_2, 27.9, 0, 1, 23.6, 2),
     type="n", axes = F, xlab = NA, ylab=NA, col = "green2", lwd = 2
     , xlim=c(-0.25,2.05), ylim=c(-1.3,0.6), xaxs="i")


axis(side = 1, tck = -.01, labels = NA, lwd = 2, xlim=c(-0.25,2.05), ylim=c(-1.1,0.6))
axis(side = 2, tck = -.01, labels = NA, lwd = 2, xlim=c(-0.25,2.05), ylim=c(-1.1,0.6))
axis(side = 1, lwd = 0, line = -.6, cex.axis= .8)
axis(side = 2, lwd = 0, line = -.6, las = 1, cex.axis= .8)
mtext(side = 1, "Age (years)", line = 1.2, cex = .6)
mtext(side = 2, "Length SDS", line = 1.8, las = 0, cex = .6)
mtext(side = 3, "Length SDS Girls Age 0-2", line = .3, cex = .6)


lines(age0_2, height(-.22632, -.1977793, -.537527, .2084741, -.2157099, -.185868, -.0503928,
                     .1196037, -.071511, .3012217, .4270933, -.3914282, -.0438438, .0532947, .1328346, .00976, -.1174162, -.0475268,  .0062697,   
                     -.238944, -.0327189, .0223563, -.0486872, 
                     0, 0, 0, age0_2, 27.9, 0, 1, 23.6, 2),
      type="l", lty=1, col = "green2", lwd = 2) 


lines(age0_2, height(-.22632, -.1977793, -.537527, .2084741, -.2157099, -.185868, -.0503928,
                     .1196037, -.071511, .3012217, .4270933, -.3914282, -.0438438, .0532947, .1328346, .00976, -.1174162, -.0475268,  .0062697,   
                     -.238944, -.0327189, .0223563, -.0486872, 
                     1, 0, 0, age0_2, 27.9, 0, 1, 23.6, 2),
      type="l", lty=4, lwd = 2, col = "orange")


lines(age0_2, height(-.22632, -.1977793, -.537527, .2084741, -.2157099, -.185868, -.0503928,
                     .1196037, -.071511, .3012217, .4270933, -.3914282, -.0438438, .0532947, .1328346, .00976, -.1174162, -.0475268,  .0062697,   
                     -.238944, -.0327189, .0223563, -.0486872, 
                     0, 1, 0, age0_2, 27.9, 0, 1, 23.6, 2),
      type="l", lty=5, col = "blue", lwd = 2)

box(lwd = 2)

text(-.16, .5, "C", cex = 1)

#my.legend <-legend("bottomright", legend=c("No", "Moderate","Severe"), 
 #                  text.col="black", title="Preeclampsia", bty="n", lty=c(1,4,5), col=c("green2","orange","blue"), lwd= 2, seg.len = 3, cex=0.8)


###Age 2-13 ?r

plot(age2_13, height(-.22632, -.1977793, -.537527, .2084741, -.2157099, -.185868, -.0503928,
                     .1196037, -.071511, .3012217, .4270933, -.3914282, -.0438438, .0532947, .1328346, .00976, -.1174162, -.0475268,  .0062697,   
                     -.238944, -.0327189, .0223563, -.0486872, 
                     0, 0, 0, age2_13, 27.9, 0, 1, 23.6, 2),
     type="n", axes = F, xlab = NA, ylab=NA, col = "green2", lwd = 2
     , xlim=c(1.7,13.3), ylim=c(-1.3,0.6), xaxs="i")


axis(side = 1, tck = -.01, labels = NA, lwd = 2, xlim=c(2.7,13.3), ylim=c(-1.1,0.6))
axis(side = 2, tck = -.01, labels = NA, lwd = 2, xlim=c(2.7,13.3), ylim=c(-1.1,0.6))
axis(side = 1, lwd = 0, line = -.6, cex.axis= .8)
axis(side = 2, lwd = 0, line = -.6, las = 1, cex.axis= .8)
mtext(side = 1, "Age (years)", line = 1.2, cex = .6)
mtext(side = 2, "Height SDS", line = 1.8, las = 0, cex = .6)
mtext(side = 3, "Height SDS Girls Age 2-13", line = .3, cex = .6)


lines(age2_13, height(-.22632, -.1977793, -.537527, .2084741, -.2157099, -.185868, -.0503928,
                      .1196037, -.071511, .3012217, .4270933, -.3914282, -.0438438, .0532947, .1328346, .00976, -.1174162, -.0475268,  .0062697,   
                      -.238944, -.0327189, .0223563, -.0486872, 
                      0, 0, 0, age2_13, 27.9, 0, 1, 23.6, 2),
      type="l", lty=1, col = "green2", lwd = 2) 


lines(age2_13, height(-.22632, -.1977793, -.537527, .2084741, -.2157099, -.185868, -.0503928,
                      .1196037, -.071511, .3012217, .4270933, -.3914282, -.0438438, .0532947, .1328346, .00976, -.1174162, -.0475268,  .0062697,   
                      -.238944, -.0327189, .0223563, -.0486872, 
                      1, 0, 0, age2_13, 27.9, 0, 1, 23.6, 2),
      type="l", lty=4, lwd = 2, col = "orange")


lines(age2_13, height(-.22632, -.1977793, -.537527, .2084741, -.2157099, -.185868, -.0503928,
                      .1196037, -.071511, .3012217, .4270933, -.3914282, -.0438438, .0532947, .1328346, .00976, -.1174162, -.0475268,  .0062697,   
                      -.238944, -.0327189, .0223563, -.0486872, 
                      0, 1, 0, age2_13, 27.9, 0, 1, 23.6, 2),
      type="l", lty=5, col = "blue", lwd = 2)


box(lwd = 2)

text(2.2, .5, "D", cex = 1)

#######################################################################################
#######################################Vekt############################################
#######################################################################################

#Age 0-2

plot(age0_2, weight(-.7570356,  .0835934, -.1934288, .2979381, -1.315748, -.073666, .0309616,
                    .3372383, -.0499167, 1.075322, -.0871267, -.37916, -.1180645, .5363154, -.0569567, .0438258, .3067866, -.6637776, -.0021766,  
                    -.1634394, -.045626, .048497, -.0458944, 
                    0, 0, 1, age0_2, 27.9, 0, 1, 23.6, 2),
     type="n", axes = F, xlab = NA, ylab=NA, col = "green2", lwd = 2
     , xlim=c(-0.25,2.05), ylim = c(-1.3,0.6), xaxs="i")


axis(side = 1, tck = -.01, labels = NA, lwd = 2)
axis(side = 2, tck = -.01, labels = NA, lwd = 2)
axis(side = 1, lwd = 0, line = -.6, cex.axis= .8)
axis(side = 2, lwd = 0, line = -.6, las = 1, cex.axis= .8)
mtext(side = 1, "Age (years)", line = 1.2, cex = .6)
mtext(side = 2, "Weight SDS", line = 1.8, las = 0, cex = .6)
mtext(side = 3, "Weight SDS Boys Age 0-2", line = .3, cex = .6)

lines(age0_2, weight(-.7570356,  .0835934, -.1934288, .2979381, -1.315748, -.073666, .0309616,
                     .3372383, -.0499167, 1.075322, -.0871267, -.37916, -.1180645, .5363154, -.0569567, .0438258, .3067866, -.6637776, -.0021766,  
                     -.1634394, -.045626, .048497, -.0458944, 
                     0, 0, 1, age0_2, 27.9, 0, 1, 23.6, 2),
      type="l", lty=1, col = "green2", lwd = 2) 


lines(age0_2, weight(-.7570356,  .0835934, -.1934288, .2979381, -1.315748, -.073666, .0309616,
                     .3372383, -.0499167, 1.075322, -.0871267, -.37916, -.1180645, .5363154, -.0569567, .0438258, .3067866, -.6637776, -.0021766,  
                     -.1634394, -.045626, .048497, -.0458944, 
                     1, 0, 1, age0_2, 27.9, 0, 1, 23.6, 2),
      type="l", lty=4, lwd = 2, col = "orange")


lines(age0_2, weight(-.7570356,  .0835934, -.1934288, .2979381, -1.315748, -.073666, .0309616,
                     .3372383, -.0499167, 1.075322, -.0871267, -.37916, -.1180645, .5363154, -.0569567, .0438258, .3067866, -.6637776, -.0021766,  
                     -.1634394, -.045626, .048497, -.0458944, 
                     0, 1, 1, age0_2, 27.9, 0, 1, 23.6, 2), 
      type="l", lty=5, col = "blue", lwd = 2)

box(lwd = 2)

text(-.16, .5, "E", cex = 1)

# my.legend <-legend("bottomright", legend=c("No", "Moderate","Severe"), 
  #                 text.col="black", title="Preeclampsia", bty="n", lty=c(1,4,5), col=c("green2","orange","blue"), lwd= 2, seg.len = 3, cex=0.8)


#Age 2-13

plot(age2_13, weight(-.7570356,  .0835934, -.1934288, .2979381, -1.315748, -.073666, .0309616,
                     .3372383, -.0499167, 1.075322, -.0871267, -.37916, -.1180645, .5363154, -.0569567, .0438258, .3067866, -.6637776, -.0021766,  
                     -.1634394, -.045626, .048497, -.0458944, 
                     0, 0, 1, age2_13, 27.9, 0, 1, 23.6, 2),
     type="n", axes = F, xlab = NA, ylab=NA, col = "green2", lwd = 2
     , xlim=c(1.7,13.3), ylim=c(-1.3,0.6), xaxs="i")


axis(side = 1, tck = -.01, labels = NA, lwd = 2)
axis(side = 2, tck = -.01, labels = NA, lwd = 2)
axis(side = 1, lwd = 0, line = -.6, cex.axis= .8)
axis(side = 2, lwd = 0, line = -.6, las = 1, cex.axis= .8)
mtext(side = 1, "Age (years)", line = 1.2, cex = .6)
mtext(side = 2, "Weight SDS", line = 1.8, las = 0, cex = .6)
mtext(side = 3, "Weight SDS Boys Age 2-13", line = .3, cex = .6)

lines(age2_13, weight(-.7570356,  .0835934, -.1934288, .2979381, -1.315748, -.073666, .0309616,
                      .3372383, -.0499167, 1.075322, -.0871267, -.37916, -.1180645, .5363154, -.0569567, .0438258, .3067866, -.6637776, -.0021766,  
                      -.1634394, -.045626, .048497, -.0458944, 
                      0, 0, 1, age2_13, 27.9, 0, 1, 23.6, 2),
      type="l", lty=1, col = "green2", lwd = 2) 


lines(age2_13, weight(-.7570356,  .0835934, -.1934288, .2979381, -1.315748, -.073666, .0309616,
                      .3372383, -.0499167, 1.075322, -.0871267, -.37916, -.1180645, .5363154, -.0569567, .0438258, .3067866, -.6637776, -.0021766,  
                      -.1634394, -.045626, .048497, -.0458944, 
                      1, 0, 1, age2_13, 27.9, 0, 1, 23.6, 2),
      type="l", lty=4, lwd = 2, col = "orange")


lines(age2_13, weight(-.7570356,  .0835934, -.1934288, .2979381, -1.315748, -.073666, .0309616,
                      .3372383, -.0499167, 1.075322, -.0871267, -.37916, -.1180645, .5363154, -.0569567, .0438258, .3067866, -.6637776, -.0021766,  
                      -.1634394, -.045626, .048497, -.0458944, 
                      0, 1, 1, age2_13, 27.9, 0, 1, 23.6, 2),
      type="l", lty=5, col = "blue", lwd = 2)

box(lwd = 2)


text(2.2, .5, "F", cex = 1)


######################################Jenter

#Age 0-2

plot(age0_2, weight(-.7570356,  .0835934, -.1934288, .2979381, -1.315748, -.073666, .0309616,
                    .3372383, -.0499167, 1.075322, -.0871267, -.37916, -.1180645, .5363154, -.0569567, .0438258, .3067866, -.6637776, -.0021766,  
                    -.1634394, -.045626, .048497, -.0458944, 
                    0, 0, 0, age0_2, 27.9, 0, 1, 23.6, 2),
     type="n", axes = F, xlab = NA, ylab=NA, col = "green2", lwd = 2
     , xlim=c(-0.25,2.05), ylim = c(-1.3,.6), xaxs="i")


axis(side = 1, tck = -.01, labels = NA, lwd = 2)
axis(side = 2, tck = -.01, labels = NA, lwd = 2)
axis(side = 1, lwd = 0, line = -.6, cex.axis= .8)
axis(side = 2, lwd = 0, line = -.6, las = 1, cex.axis= .8)
mtext(side = 1, "Age (years)", line = 1.2, cex = .6)
mtext(side = 2, "Weight SDS", line = 1.8, las = 0, cex = .6)
mtext(side = 3, "Weight SDS Girls Age 0-2", line = .3, cex = .6)


lines(age0_2, weight(-.7570356,  .0835934, -.1934288, .2979381, -1.315748, -.073666, .0309616,
                     .3372383, -.0499167, 1.075322, -.0871267, -.37916, -.1180645, .5363154, -.0569567, .0438258, .3067866, -.6637776, -.0021766,  
                     -.1634394, -.045626, .048497, -.0458944, 
                     0, 0, 0, age0_2, 27.9, 0, 1, 23.6, 2),
      type="l", lty=1, col = "green2", lwd = 2) 


lines(age0_2, weight(-.7570356,  .0835934, -.1934288, .2979381, -1.315748, -.073666, .0309616,
                     .3372383, -.0499167, 1.075322, -.0871267, -.37916, -.1180645, .5363154, -.0569567, .0438258, .3067866, -.6637776, -.0021766,  
                     -.1634394, -.045626, .048497, -.0458944, 
                     1, 0, 0, age0_2, 27.9, 0, 1, 23.6, 2),
      type="l", lty=4, lwd = 2, col = "orange")


lines(age0_2, weight(-.7570356,  .0835934, -.1934288, .2979381, -1.315748, -.073666, .0309616,
                     .3372383, -.0499167, 1.075322, -.0871267, -.37916, -.1180645, .5363154, -.0569567, .0438258, .3067866, -.6637776, -.0021766,  
                     -.1634394, -.045626, .048497, -.0458944, 
                     0, 1, 0, age0_2, 27.9, 0, 1, 23.6, 2),
      type="l", lty=5, col = "blue", lwd = 2)

box(lwd = 2)

text(-.16, .5, "G", cex = 1)

# my.legend <-legend("bottomright", legend=c("No", "Moderate","Severe"), 
#                   text.col="black", title="Preeclampsia", bty="n", lty=c(1,4,5), col=c("green2","orange","blue"), lwd= 2, seg.len = 3, cex=0.8)

#Age 2-13

plot(age2_13, weight(-.7570356,  .0835934, -.1934288, .2979381, -1.315748, -.073666, .0309616,
                     .3372383, -.0499167, 1.075322, -.0871267, -.37916, -.1180645, .5363154, -.0569567, .0438258, .3067866, -.6637776, -.0021766,  
                     -.1634394, -.045626, .048497, -.0458944, 
                     0, 0, 0, age2_13, 27.9, 0, 1, 23.6, 2),
     type="n", axes = F, xlab = NA, ylab=NA, col = "green2", lwd = 2
     , xlim=c(1.7,13.3), ylim=c(-1.3,0.6), xaxs="i")


axis(side = 1, tck = -.01, labels = NA, lwd = 2)
axis(side = 2, tck = -.01, labels = NA, lwd = 2)
axis(side = 1, lwd = 0, line = -.6, cex.axis= .8)
axis(side = 2, lwd = 0, line = -.6, las = 1, cex.axis= .8)
mtext(side = 1, "Age (years)", line = 1.2, cex = .6)
mtext(side = 2, "Weight SDS", line = 1.8, las = 0, cex = .6)
mtext(side = 3, "Weight SDS Girls Age 2-13", line = .3, cex = .6)


lines(age2_13, weight(-.7570356,  .0835934, -.1934288, .2979381, -1.315748, -.073666, .0309616,
                      .3372383, -.0499167, 1.075322, -.0871267, -.37916, -.1180645, .5363154, -.0569567, .0438258, .3067866, -.6637776, -.0021766,  
                      -.1634394, -.045626, .048497, -.0458944, 
                      0, 0, 0, age2_13, 27.9, 0, 1, 23.6, 2),
      type="l", lty=1, col = "green2", lwd = 2) 


lines(age2_13, weight(-.7570356,  .0835934, -.1934288, .2979381, -1.315748, -.073666, .0309616,
                      .3372383, -.0499167, 1.075322, -.0871267, -.37916, -.1180645, .5363154, -.0569567, .0438258, .3067866, -.6637776, -.0021766,  
                      -.1634394, -.045626, .048497, -.0458944, 
                      1, 0, 0, age2_13, 27.9, 0, 1, 23.6, 2),
      type="l", lty=4, lwd = 2, col = "orange")


lines(age2_13, weight(-.7570356,  .0835934, -.1934288, .2979381, -1.315748, -.073666, .0309616,
                      .3372383, -.0499167, 1.075322, -.0871267, -.37916, -.1180645, .5363154, -.0569567, .0438258, .3067866, -.6637776, -.0021766,  
                      -.1634394, -.045626, .048497, -.0458944, 
                      0, 1, 0, age2_13, 27.9, 0, 1, 23.6, 2),
      type="l", lty=5, col = "blue", lwd = 2)

box(lwd = 2)


text(2.2, .5, "H", cex = 1)


########################################BMI####################################

#Making age classes for each plot
# These have to be different for bmi

age<-c(1:130)/10

age0_2<-c(1:40)/20

age2_13<-c(20:130)/10

#Funkjson BMI


bmi<-function(b0, b1, b2, b3, b4, b5, b6, b7, b8, b9, b10, b11, b12, b13, b14, b15, b16, b17, b18, b19, b20, b21, b22, x1, x2, x5, age, x18, x19, x20, x21, x22){b0+b1*x1+b2*x2+b3*(1/sqrt(age/10)-1.435656586)+b4*(log(age/10)+.7232445915)+b5*x5+b6*x1*(1/sqrt(age/10)-1.435656586)+b7*x1*(log(age/10)+.7232445915)+b8*x2*(1/sqrt(age/10)-1.435656586)+b9*x2*(log(age/10)+.7232445915)+b10*x1*x5+b11*x2*x5+b12*x5*(1/sqrt(age/10)-1.435656586)+b13*x5*(log(age/10)+.7232445915)+b14*x5*x1*(1/sqrt(age/10)-1.435656586)+b15*x5*x2*(1/sqrt(age/10)-1.435656586)+b16*x5*x1*(log(age/10)+.7232445915)+b17*x5*x2*(log(age/10)+.7232445915)+b18*x18+b19*x19+b20*x20+b21*x21+b22*x22}

# check that the function works:
bmi(-1.206827, .2133991, .1406262, -.2332274, -.4408068, .0484067,
    .1342042, .2749481, .2308159, .4699082, 
    -.3156645, -.3059755, .102074, .1850276, 
    -.0013639, -.2339169, .0327204, -.5253167, -.00192, .0298478,
    .0125587, .0530485, -.0050094, 0, 0, 1, age, 27.9, 0, 1, 23.6, 2)


############################################Gutter

#Age 0-2

plot(age0_2, bmi(-1.206827, .2133991, .1406262, -.2332274, -.4408068, .0484067,
                 .1342042, .2749481, .2308159, .4699082, 
                 -.3156645, -.3059755, .102074, .1850276, 
                 -.0013639, -.2339169, .0327204, -.5253167, -.00192, .0298478,
                 .0125587, .0530485, -.0050094, 0, 0, 1, age0_2, 27.9, 0, 1, 23.6, 2),
     type="n", axes = F, xlab = NA, ylab=NA, col = "green2", lwd = 2,
     xlim=c(0,2.05), ylim = c(-1.3,0.6), xaxs="i")

axis(side = 1, tck = -.01, labels = NA, lwd = 2)
axis(side = 2, tck = -.01, labels = NA, lwd = 2)
axis(side = 1, lwd = 0, line = -.6, cex.axis= .8)
axis(side = 2, lwd = 0, line = -.6, las = 1, cex.axis= .8)
mtext(side = 1, "Age (years)", line = 1.2, cex = .6)
mtext(side = 2, "BMI SDS", line = 1.8, las = 0, cex = .6)
mtext(side = 3, "BMI SDS Boys Age 0-2", line = .3, cex = .6)


lines(age0_2, bmi(-1.206827, .2133991, .1406262, -.2332274, -.4408068, .0484067,
                  .1342042, .2749481, .2308159, .4699082, 
                  -.3156645, -.3059755, .102074, .1850276, 
                  -.0013639, -.2339169, .0327204, -.5253167, -.00192, .0298478,
                  .0125587, .0530485, -.0050094, 0, 0, 1, age0_2, 27.9, 0, 1, 23.6, 2),
      type="l", lty=1, col = "green2", lwd = 2) 


lines(age0_2, bmi(-1.206827, .2133991, .1406262, -.2332274, -.4408068, .0484067,
                  .1342042, .2749481, .2308159, .4699082, 
                  -.3156645, -.3059755, .102074, .1850276, 
                  -.0013639, -.2339169, .0327204, -.5253167, -.00192, .0298478,
                  .0125587, .0530485, -.0050094, 1, 0, 1, age0_2, 27.9, 0, 1, 23.6, 2),
      type="l", lty=4, lwd = 2, col = "orange")


lines(age0_2, bmi(-1.206827, .2133991, .1406262, -.2332274, -.4408068, .0484067,
                  .1342042, .2749481, .2308159, .4699082, 
                  -.3156645, -.3059755, .102074, .1850276, 
                  -.0013639, -.2339169, .0327204, -.5253167, -.00192, .0298478,
                  .0125587, .0530485, -.0050094, 0, 1, 1, age0_2, 27.9, 0, 1, 23.6, 2),
      type="l", lty=5, col = "blue", lwd = 2)

box(lwd = 2)

text(.08, .5, "I", cex = 1)

# my.legend <-legend("topright", legend=c("No", "Moderate","Severe"), 
#                   text.col="black", title="Preeclampsia", bty="n", lty=c(1,4,5), col=c("green2","orange","blue"), lwd= 2, seg.len = 3, cex=0.8)


###2-13

plot(age2_13, bmi(-1.206827, .2133991, .1406262, -.2332274, -.4408068, .0484067,
                  .1342042, .2749481, .2308159, .4699082, 
                  -.3156645, -.3059755, .102074, .1850276, 
                  -.0013639, -.2339169, .0327204, -.5253167, -.00192, .0298478,
                  .0125587, .0530485, -.0050094, 0, 0, 1, age2_13, 27.9, 0, 1, 23.6, 2),
     type="n", axes = F, xlab = NA, ylab=NA, col = "green2", lwd = 2,
     xlim=c(1.7,13.3), ylim = c(-1.3,0.6), xaxs="i")

axis(side = 1, tck = -.01, labels = NA, lwd = 2)
axis(side = 2, tck = -.01, labels = NA, lwd = 2)
axis(side = 1, lwd = 0, line = -.6, cex.axis= .8)
axis(side = 2, lwd = 0, line = -.6, las = 1, cex.axis= .8)
mtext(side = 1, "Age (years)", line = 1.2, cex = .6)
mtext(side = 2, "BMI SDS", line = 1.8, las = 0, cex = .6)
mtext(side = 3, "BMI SDS Boys Age 2-13", line = .3, cex = .6)


lines(age2_13, bmi(-1.206827, .2133991, .1406262, -.2332274, -.4408068, .0484067,
                   .1342042, .2749481, .2308159, .4699082, 
                   -.3156645, -.3059755, .102074, .1850276, 
                   -.0013639, -.2339169, .0327204, -.5253167, -.00192, .0298478,
                   .0125587, .0530485, -.0050094, 0, 0, 1, age2_13, 27.9, 0, 1, 23.6, 2),
      type="l", lty=1, col = "green2", lwd = 2) 


lines(age2_13, bmi(-1.206827, .2133991, .1406262, -.2332274, -.4408068, .0484067,
                   .1342042, .2749481, .2308159, .4699082, 
                   -.3156645, -.3059755, .102074, .1850276, 
                   -.0013639, -.2339169, .0327204, -.5253167, -.00192, .0298478,
                   .0125587, .0530485, -.0050094, 1, 0, 1, age2_13, 27.9, 0, 1, 23.6, 2),
      type="l", lty=4, lwd = 2, col = "orange")


lines(age2_13, bmi(-1.206827, .2133991, .1406262, -.2332274, -.4408068, .0484067,
                   .1342042, .2749481, .2308159, .4699082, 
                   -.3156645, -.3059755, .102074, .1850276, 
                   -.0013639, -.2339169, .0327204, -.5253167, -.00192, .0298478,
                   .0125587, .0530485, -.0050094, 0, 1, 1, age2_13, 27.9, 0, 1, 23.6, 2),
      type="l", lty=5, col = "blue", lwd = 2)

box(lwd = 2)

text(2.2, .5, "J", cex = 1)


############################################Jenter

#Age 0-2

plot(age0_2, bmi(-1.206827, .2133991, .1406262, -.2332274, -.4408068, .0484067,
                 .1342042, .2749481, .2308159, .4699082, 
                 -.3156645, -.3059755, .102074, .1850276, 
                 -.0013639, -.2339169, .0327204, -.5253167, -.00192, .0298478,
                 .0125587, .0530485, -.0050094, 0, 0, 0, age0_2, 27.9, 0, 1, 23.6, 2),
     type="n", axes = F, xlab = NA, ylab=NA, col = "green2", lwd = 2,
     xlim=c(0,2.05), ylim = c(-1.3,0.6), xaxs="i")

axis(side = 1, tck = -.01, labels = NA, lwd = 2)
axis(side = 2, tck = -.01, labels = NA, lwd = 2)
axis(side = 1, lwd = 0, line = -.6, cex.axis= .8)
axis(side = 2, lwd = 0, line = -.6, las = 1, cex.axis= .8)
mtext(side = 1, "Age (years)", line = 1.2, cex = .6)
mtext(side = 2, "BMI SDS", line = 1.8, las = 0, cex = .6)
mtext(side = 3, "BMI SDS Girls Age 0-2", line = .3, cex = .6)


lines(age0_2, bmi(-1.206827, .2133991, .1406262, -.2332274, -.4408068, .0484067,
                  .1342042, .2749481, .2308159, .4699082, 
                  -.3156645, -.3059755, .102074, .1850276, 
                  -.0013639, -.2339169, .0327204, -.5253167, -.00192, .0298478,
                  .0125587, .0530485, -.0050094, 0, 0, 0, age0_2, 27.9, 0, 1, 23.6, 2),
      type="l", lty=1, col = "green2", lwd = 2) 


lines(age0_2, bmi(-1.206827, .2133991, .1406262, -.2332274, -.4408068, .0484067,
                  .1342042, .2749481, .2308159, .4699082, 
                  -.3156645, -.3059755, .102074, .1850276, 
                  -.0013639, -.2339169, .0327204, -.5253167, -.00192, .0298478,
                  .0125587, .0530485, -.0050094, 1, 0, 0, age0_2, 27.9, 0, 1, 23.6, 2),
      type="l", lty=4, lwd = 2, col = "orange")


lines(age0_2, bmi(-1.206827, .2133991, .1406262, -.2332274, -.4408068, .0484067,
                  .1342042, .2749481, .2308159, .4699082, 
                  -.3156645, -.3059755, .102074, .1850276, 
                  -.0013639, -.2339169, .0327204, -.5253167, -.00192, .0298478,
                  .0125587, .0530485, -.0050094, 0, 1, 0, age0_2, 27.9, 0, 1, 23.6, 2),
      type="l", lty=5, col = "blue", lwd = 2)

box(lwd = 2)

text(.08, .5, "K", cex = 1)


# my.legend <-legend("topright", legend=c("No", "Moderate","Severe"), 
#                   text.col="black", title="Preeclampsia", bty="n", lty=c(1,4,5), col=c("green2","orange","blue"), lwd= 2, seg.len = 3, cex=0.8)


###2-13

plot(age2_13, bmi(-1.206827, .2133991, .1406262, -.2332274, -.4408068, .0484067,
                  .1342042, .2749481, .2308159, .4699082, 
                  -.3156645, -.3059755, .102074, .1850276, 
                  -.0013639, -.2339169, .0327204, -.5253167, -.00192, .0298478,
                  .0125587, .0530485, -.0050094, 0, 0, 0, age2_13, 27.9, 0, 1, 23.6, 2),
     type="n", axes = F, xlab = NA, ylab=NA, col = "green2", lwd = 2,
     xlim=c(1.7,13.3), ylim = c(-1.3,0.6), xaxs="i")

axis(side = 1, tck = -.01, labels = NA, lwd = 2)
axis(side = 2, tck = -.01, labels = NA, lwd = 2)
axis(side = 1, lwd = 0, line = -.6, cex.axis= .8)
axis(side = 2, lwd = 0, line = -.6, las = 1, cex.axis= .8)
mtext(side = 1, "Age (years)", line = 1.2, cex = .6)
mtext(side = 2, "BMI SDS", line = 1.8, las = 0, cex = .6)
mtext(side = 3, "BMI SDS Girls Age 2-13", line = .3, cex = .6)


lines(age2_13, bmi(-1.206827, .2133991, .1406262, -.2332274, -.4408068, .0484067,
                   .1342042, .2749481, .2308159, .4699082, 
                   -.3156645, -.3059755, .102074, .1850276, 
                   -.0013639, -.2339169, .0327204, -.5253167, -.00192, .0298478,
                   .0125587, .0530485, -.0050094, 0, 0, 0, age2_13, 27.9, 0, 1, 23.6, 2),
      type="l", lty=1, col = "green2", lwd = 2) 


lines(age2_13, bmi(-1.206827, .2133991, .1406262, -.2332274, -.4408068, .0484067,
                   .1342042, .2749481, .2308159, .4699082, 
                   -.3156645, -.3059755, .102074, .1850276, 
                   -.0013639, -.2339169, .0327204, -.5253167, -.00192, .0298478,
                   .0125587, .0530485, -.0050094, 1, 0, 0, age2_13, 27.9, 0, 1, 23.6, 2),
      type="l", lty=4, lwd = 2, col = "orange")


lines(age2_13, bmi(-1.206827, .2133991, .1406262, -.2332274, -.4408068, .0484067,
                   .1342042, .2749481, .2308159, .4699082, 
                   -.3156645, -.3059755, .102074, .1850276, 
                   -.0013639, -.2339169, .0327204, -.5253167, -.00192, .0298478,
                   .0125587, .0530485, -.0050094, 0, 1, 0, age2_13, 27.9, 0, 1, 23.6, 2),
      type="l", lty=5, col = "blue", lwd = 2)

box(lwd = 2)

text(2.2, .5, "L", cex = 1)


dev.off()
